# Supplementary material for: Favour the best in case of emergency cricothyroidotomy–a randomized cross-over trial on manikin focused training and simulation of common devices
Source: PeerJ. 2024 Aug 23;12:e17788. doi: 10.7717/peerj.17788 (PMC11348895; doi:10.7717/peerj.17788)
Supplement: Supplemental Information 3 [file peerj-12-17788-s003.xlsx]

## Sheet: Tabelle1
Case No	Randomization Order 1=SBT 2=CT 3=ST	Time until Bougie in Trachea (SBT)	Time until Completion of Cricothyro. (SBT)	Success on the first attempt 0=nein 1=ja (SBT)	No of attempts (SBT)	Attempt 1 (SBT)	Attempt 2 (SBT)	Attempt 3 (SBT)	Abortion after 300s 0=no 1=yes (SBT)	User-friendliness 1-4 (SBT)	correct puncture site 0=no 1=yes (SBT)	Vertical Trauma in mm (SBT)	Horizontal Trauma in mm (SBT)	Time until Completion of Cricothyro. (CT)	Success on the first attempt 0=no 1=yes (CT)	No of attempts (CT)	Attempt 1 (CT)	Attempt 2 (CT)	Attempt 3 (CT)	Abortion after 300s 0=no 1=yes(CT)	User-friendliness 1-4 (CT)	correct puncture site 0=no 1=yes (CT)	Vertical Trauma in mm (CT)	Horizontal Trauma in mm (CT)	Time until Completion of Cricothyro. (ST)	Success on the first attempt 0=no 1=yes (ST)	No of attempts (ST)	Attempt 1 (ST)	Attempt 2 (ST)	Attempt 3 (ST)	Abortion after 300s 0=no 1=yes (ST)	User-friendliness 1-4 (ST)	correct puncture site 0=no 1=yes (ST)	Vertical Trauma in mm (ST)	Horizontal Trauma in mm (ST)	preferred technique 1=SBT 2=CT 3=ST
1	213	10.51	28.32	1	1				0	2	1	20	20	10.32	1	1				0	2	1	20	0	46.91	1	1				0	2	1	10	0	2
2	312	15.32	34.21	1	1				0	1	1	22	0	17.64	1	1				0	1	1	30	1	77.01	1	1				0	3	1	10	5	2
3	123	15.02	33.75	1	1				0	2	1	9	0	25.64	1	1				0	2	1	12	0	82.06	1	1				0	3	1	10	10	1
4	213	18.57	41.32	1	1				0	2	1	15	4	22.85	1	1				0	1	1	35	0	72	1	1				0	3	1	15	0	2
5	132	12.11	26.02	1	1				0	3	1	7	0	23.09	1	1				0	2	1	10	0	78.02	1	1				0	2	1	5	0	2
6	132	28.2	49.81	1	1				0	2	1	11	0	43.96	1	1				0	2	1	13	0	62.31	1	1				0	1	1	13	13	3
7	213	40.32	79.98	1	1				0	1	1	10	6	100.97	1	1				0	2	1	30	15	227.53	1	1				0	4	0	15	5	1
8	123	31	55	1	1				0	1	1	3	10	46	1	1				0	2	1	0	25	83	1	1				0	2	1	0	9	1
9	321	20.42	45.39	1	1				0	2	1	10	0	28.32	1	1				0	1	1	22	0	98.5	1	1				0	3	1	20	0	2
10	213	18.36	35.49	1	1				0	2	1	10	5	43.53	1	1				0	3	1	25	0	33.9	1	1				0	1	1	15	0	3
11	213	17.04	30.89	1	1				0	2	1	10	11	32.66	1	1				0	3	1	30	0	39.36	1	1				0	4	1	10	5	1
12	132	32.81	64.22	1	1				0	3	1	7	10	33.55	1	1				0	1	1	10	45	57.4	1	1				0	4	1	0	27	1
13	123	28.25	42.41	1	1				0	3	1	20	12	26.53	1	1				0	1	1	35	0	59.28	1	1				0	2	1	22	0	2
14	231	28	48	1	1				0	3	1	22	9	20.88	1	1				0	2	1	10	25	49.57	1	1				0	3	1	0	13	2
15	213	64	85	1	1				0	2	1	16	18	78	1	1				0	2	1	30	0	130	1	1				0	2	1	30	0	1
16	312	20.38	27.01	1	1				0	1	1	5	10	27.28	1	1				0	2	1	30	0	47.38	1	1				0	2	1	20	0	1
17	123	17.69	30.81	1	1				0	2	1	0	17	20.12	1	1				0	3	1	21	0	38.63	1	1				0	3	1	0	11	1
18	213	15.61	33.02	1	1				0	1	1	7	10	37.78	1	1				0	2	1	25	0	114.31	1	1				0	3	1	11	0	1
19	231	20.23	37.21	1	1				0	2	1	0	20	23.67	1	1				0	3	1	21	0	100.72	1	1				0	4	1	20	0	1
20	123	32.91	47.81	1	1				0	2	1	0	26	28.32	1	1				0	3	1	25	0	55.18	1	1				0	3	1	15	0	1
21	213	10.77	20.43	1	1				0	2	1	5	20	50.76	1	1				0	3	1	32	7	37.27	1	1				0	1	1	21	0	3
22	213	27.12	40.97	1	1				0	2	1	4	10	36.07	1	1				0	1	1	26	0	64.99	1	1				0	3	1	18	0	2
23	312	25.93	69.45	1	1				0	2	1	3	11	39.4	1	1				0	1	1	24	0	83.27	1	1				0	4	1	20	0	2
24	321	15.52	20.42	1	1				0	1	1	5	10	37.87	1	1				0	1	1	13	0	87.49	1	1				0	1	1	9	3	2
25	321	75	104	1	1				0	3	1	15	4	66	1	1				0	1	1	0	32	124	1	1				0	2	1	0	32	2
26	321	21.34	41.16	1	1				0	1	1	6	20	49.05	1	1				0	3	1	17	0	84.64	1	1				0	2	1	22	0	3
27	132	34	54	1	1				0	1	1	6	9	58	1	1				0	2	1	0	30	85	1	1				0	1	1	0	24	1
28	312	31.11	63.44	1	1				0	1	1	11	0	48.89	1	1				0	2	1	28	0	123.19	1	1				0	4	1	20	0	1
29	132	31.38	80.77	1	1				0	1	1	0	20	60.32	1	1				0	1	1	31	0	138.2	1	1				0	3	1	30	0	2
30	213	22.2	35.83	1	1				0	3	1	30	0	25.78	1	1				0	2	1	60	0	51.49	1	1				0	1	1	15	0	3
31	213	12.24	23.9	1	1				0	1	1	0	25	22.7	1	1				0	3	1	30	0	49.3	1	1				0	1	1	25	0	1
32	231	20.03	34.58	1	1				0	1	1	0	10	56.79	1	1				0	3	1	40	0	71.89	1	1				0	2	1	18	0	1
33	321	34.9	58.56	1	1				0	2	1	5	15	37.96	1	1				0	3	1	25	0	78.12	1	1				0	4	1	15	0	1
34	213	6.92	27.57	1	1				0	3	1	17	11	10.88	1	1				0	2	1	12	0	28.95	1	1				0	4	1	10	0	2
35	132	16.69	34.12	1	1				0	1	1	4	10	37.24	1	1				0	2	1	24	0	71.85	1	1				0	3	1	15	0	1
36	231	39.24	57.31	1	1				0	2	1	6	3	58.4	1	1				0	2	1	25	0	83.8	1	1				0	3	1	15	0	1
37	231	42.3	117.8	1	1				0	2	1	5	10	66.63	1	1				0	1	1	25	0	114.15	1	1				0	2	1	20	0	2
38	321	13.5	30.5	1	1				0	1	1	0	20	29.51	1	1				0	1	1	22	0	75.23	1	1				0	2	1	15	0	1
39	312	15.2	29.07	1	1				0	1	1	0	8	22.8	1	1				0	1	1	25	0	65.42	1	1				0	2	1	20	0	1
40	132	15.8	27.5	1	1				0	1	1	5	10	22.3	1	1				0	3	1	8	0	50.3	1	1				0	1	1	25	0	3
41	123	7	17	1	1				0	1	1	0	14	24	1	1				0	2	1	23	1	41	1	1				0	2	1	21	3	1
42	132	14	28	1	1				0	2	1	5	9	22	1	1				0	1	1	30	10	49	1	1				0	3	1	20	0	2
43	231	24	39	1	1				0	1	1	12	8	69	1	1				0	2	0	40	5	70	1	1				0	2	1	25	3	1
44	321	13	30	1	1				0	2	1	9	10	24	1	1				0	1	1	17	1	66	1	1				0	1	1	12	2	2
45	231	24	39	1	1				0	2	1	2	21	47	1	1				0	1	1	24	0	47	1	1				0	2	1	16	0	2
46	321	16.46	39.25	1	1				0	3	1	5	15	51.7	1	1				0	2	1	25	15	92.6	1	1				0	1	1	20	1	3
47	231	28.2	53.27	1	1				0	1	1	5	13	59.84	1	1				0	1	1	35	0	90.92	1	1				0	2	1	15	0	1
48	123	25.3	41.8	1	1				0	1	1	5	10	31.45	1	1				0	1	1	30	0	107.6	1	1				0	2	1	10	0	1
49	231	36	53	1	1				0	3	1	5	9	52	1	1				0	1	1	30	0	129	1	1				0	2	1	19	0	2
50	213	22.32	39.33	1	1				0	1	1	10	5	54.08	1	1				0	1	1	22	0	95.7	1	1				0	3	1	15	0	1
51	132	16	40	1	1				0	3	1	4	9	21	1	1				0	3	1	27	0	57	1	1				0	2	1	19	0	3
52	312	15	27	1	1				0	1	1	4	12	22	1	1				0	3	1	16	8	51	1	1				0	2	1	9	4	1
53	231	14	34	1	1				0	2	1	2	10	36	1	1				0	3	1	15	2	45	1	1				0	1	1	10	0	3
54	213	15.16	33.16	1	1				0	2	1	5	8	26.6	1	1				0	1	1	30	0	59.5	1	1				0	4	1	15	0	2
55	213	16	29	1	1				0	2	1	4	9	26	1	1				0	2	1	24	4	40	1	1				0	1	1	9	4	2
56	123	24.33	32.6	1	1				0	2	1	5	20	31.56	1	1				0	2	1	30	0	58.23	1	1				0	3	1	10	0	2
57	213	19.96	32.51	1	1				0	3	1	5	10	45.8	1	1				0	2	1	5	15	56.8	1	1				0	3	1	10	0	2
58	132	13.1	32.12	1	1				0	2	1	5	14	25.8	1	1				0	1	1	25	10	49.06	1	1				0	3	1	20	0	2
59	213	29.95	59.9	1	1				0	2	1	5	12	78.4	1	1				0	3	1	30	5	101.87	1	1				0	2	1	10	0	1
60	312	20.4	51.5	1	1				0	3	1	10	10	41.82	1	1				0	1	1	20	10	63.9	1	1				0	1	1	5	0	2
61	132	16.16	26.56	1	1				0	1	1	5	10	32	1	1				0	2	1	20	5	47.6	1	1				0	1	1	5	5	1
62	312	26.7	69.6	1	1				0	2	1	6	10	54.23	1	1				0	3	1	5	15	101	1	1				0	1	1	15	0	1
63	213	20.7	42.9	1	1				0	3	1	10	10	30.9	1	1				0	1	1	20	0	71.11	1	1				0	2	1	5	0	2
64	123	19	40.4	1	1				0	2	1	5	12	29.8	1	1				0	1	1	5	15	67.1	1	1				0	2	1	5	1	2
65	321	20.8	43.9	1	1				0	2	1	6	10	55.26	1	1				0	2	1	10	20	64.66	1	1				0	2	1	5	5	1
66	312	15.2	27.3	1	1				0	1	1	10	15	15.91	1	1				0	2	1	15	10	45.8	1	1				0	2	1	5	5	1
67	321	13.9	25.8	1	1				0	2	1	10	15	19.4	1	1				0	2	1	5	15	39.2	1	1				0	1	1	10	0	2
68	231	19.1	35	1	1				0	2	1	5	10	44.2	1	1				0	1	1	10	10	60.45	1	1				0	3	1	5	5	2
69	213	20	37.4	1	1				0	2	1	6	10	34.7	1	1				0	1	1	25	5	67.6	1	1				0	3	1	8	0	2
70	213	18.4	33.7	1	1				0	3	1	5	8	22	1	1				0	2	1	30	5	40.6	1	1				0	4	1	5	0	2
71	231	7.54	16.9	1	1				0	2	1	5	10	11.4	1	1				0	1	1	30	10	24.09	1	1				0	1	1	5	0	2
72	321	20.7	52.6	1	1				0	1	1	5	10	53.7	1	1				0	2	1	25	0	125.6	1	1				0	3	1	15	0	1
73	321	16.1	29.3	1	1				0	2	1	6	12	23.9	1	1				0	1	1	25	0	98.9	1	1				0	3	1	20	0	2
74	231	14.13	38.9	1	1				0	1	1	5	10	35.2	1	1				0	1	1	30	0	116.9	1	1				0	4	1	10	0	2
75	123	27.7	64.2	1	1				0	1	1	5	10	52.6	1	1				0	3	1	30	0	140.6	1	1				0	4	1	5	5	1
76	321	30.63	45.1	1	1				0	2	1	9	14	51.9	1	1				0	1	1	20	5	141.7	1	1				0	2	1	20	0	3
77	213	35.2	44.6	1	1				0	2	1	5	10	51.4	1	1				0	2	1	20	0	80.3	1	1				0	3	1	10	5	1
78	123	33.9	64.2	1	1				0	2	1	5	12	36.28	1	1				0	1	1	23	0	89.7	1	1				0	3	1	15	5	1
79	321	33.3	56.9	1	1				0	1	1	3	15	51.62	1	1				0	2	1	25	0	143.2	1	1				0	3	1	15	0	1
80	312	14.4	29.5	1	1				0	1	1	5	10	24.9	1	1				0	2	1	22	0	80.31	1	1				0	2	1	10	0	1
81	231	16.7	36.2	1	1				0	2	1	24	0	20.48	1	1				0	1	1	16	0	35.3	1	1				0	2	1	15	0	2
82	213	21.08	37.9	1	1				0	2	1	20	0	32.7	1	1				0	2	1	16	0	73.8	1	1				0	4	1	20	3	1
83	123	17.1	41.38	1	1				0	1	1	5	10	36.01	1	1				0	2	1	22	0	97.2	0	2	paratracheal			0	4	1	8	0	1
84	213	22.2	45.6	1	1				0	2	1	2	21	32	1	1				0	1	1	20	0	72.3	1	1				0	3	1	20	0	2
85	231	20.7	39.1	1	1				0	3	1	10	10	38.3	1	1				0	2	1	25	0	79.3	1	1				0	3	1	20	0	2
86	312	22.63	48.7	1	1				0	1	1	3	15	48.7	1	1				0	4	1	25	0	77.5	1	1				0	3	1	17	0	1
87	231	19.2	34	1	1				0	1	1	16	0	28.4	1	1				0	1	1	19	0	49.4	1	1				0	2	1	17	0	2
88	231	14.8	26.6	1	1				0	1	1	4	10	22.2	1	1				0	1	1	35	0	39.39	1	1				0	3	1	0	15	1
89	231	10.6	37.3	1	1				0	2	1	5	10	54.8	1	1				0	3	1	22	0	52.2	1	1				0	2	1	15	0	1
90	321	21.6	38.3	1	1				0	2	1	6	11	21.7	1	1				0	3	1	0	13	52.38	1	1				0	1	1	0	10	3
91	213	22.9	39.7	1	1				0	2	1	20	0	26.65	1	1				0	1	1	31	0	90.1	1	1				0	4	1	25	0	2
92	213	24.1	45	1	1				0	1	1	0	8	42.8	1	1				0	2	1	26	0	55.4	1	1				0	1	1	15	0	3
93	231	17.3	28.9	1	1				0	2	1	0	11	28.3	1	1				0	2	1	25	0	40.6	1	1				0	3	1	10	0	2
94	123	13.4	26.2	1	1				0	2	1	0	10	19.8	1	1				0	3	1	19	0	39.52	1	1				0	3	1	9	0	1
95	321	19.3	29.1	1	1				0	1	1	5	12	29.9	1	1				0	2	1	32	0	46.9	1	1				0	3	1	22	0	1
96	321	16.9	30.6	1	1				0	3	1	25	0	55.19	1	1				0	3	1	13	0	86.3	1	1				0	3	1	9	5	3
97	213	20.5	45.7	1	1				0	3	1	0	32	49.4	1	1				0	2	1	15	0	64.6	1	1				0	2	1	27	0	2
98	213	16.9	36.9	1	1				0	2	1	5	12	45.5	1	1				0	3	1	25	0	112.05	1	1				0	4	1	14	0	1
99	123	26.2	43.3	1	1				0	1	1	16	0	41.36	1	1				0	3	1	11	13	79.7	1	1				0	2	1	12	0	1
100	213	13.3	24.8	1	1				0	2	1	9	5	25.5	1	1				0	1	1	19	0	47.2	1	1				0	3	1	16	0	2
101	312	21.3	38.8	1	1				0	1	1	0	13	38.1	1	1				0	1	1	0	20	86	1	1				0	3	1	15	0	1
102	231	22.7	44.1	1	1				0	2	1	5	10	23.3	1	1				0	3	1	24	0	71.6	1	1				0	4	1	15	0	1
103	312	21.8	46.1	1	1				0	2	1	0	16	29.1	1	1				0	1	1	24	0	107.7	1	1				0	3	1	15	0	2
104	132	27.8	63.1	1	1				0	2	1	0	20	38.4	1	1				0	1	1	20	0	87.6	1	1				0	3	1	16	0	2
105	123	29.2	53.5	1	1				0	2	1	3	10	39.8	1	1				0	1	1	20	0	96.7	1	1				0	3	1	17	0	2
106	231	26.2	42.6	1	1				0	2	1	10	5	35.4	1	1				0	3	1	20	0	113.5	1	1				0	2	1	17	0	1
107	213	7.3	17.3	1	1				0	2	1	4	14	25.3	1	1				0	3	1	16	0	31.5	1	1				0	2	1	11	3	1
108	231	23.2	32.2	1	1				0	2	1	0	20	27.5	1	1				0	3	1	24	0	70.4	1	1				0	2	1	18	0	1
109	123	23.6	44.8	1	1				0	1	1	15	10	29.8	1	1				0	2	1	26	0	51.8	1	1				0	2	1	17	0	1
110	321	30.6	42.3	1	1				0	2	1	10	9	20.1	1	1				0	3	1	21	0	56.7	1	1				0	2	1	19	0	1
111	312	13.3	22.3	1	1				0	2	1	3	10	21.1	1	1				0	2	1	20	0	41.8	1	1				0	3	1	16	0	1
112	132	27.2	69.7	1	1				0	2	1	4	10	46.1	1	1				0	2	1	22	0	63.2	1	1				0	2	1	17	0	2
113	213	17.7	29.9	1	1				0	2	1	10	10	27.1	1	1				0	1	1	37	0	51.7	1	1				0	3	1	24	0	2
114	132	32.6	63.8	1	1				0	3	1	0	22	52.4	1	1				0	2	1	25	0	150.2	1	1				0	3	1	18	0	2
115	213	21.3	43.5	1	1				0	2	1	3	10	29.5	1	1				0	2	1	20	0	72.5	1	1				0	2	1	13	0	1
116	321	12.7	21.8	1	1				0	2	1	16	4	14.6	1	1				0	3	1	25	0	57.4	1	1				0	2	1	22	0	3
117	231	23.6	44.6	1	1				0	2	1	0	14	38.2	1	1				0	2	1	21	0	137	1	1				0	3	1	12	0	1
118	321	5.7	29.3	1	1				0	2	1	17	0	25.7	1	1				0	3	1	20	0	72.9	1	1				0	1	1	14	0	3
119	123	31.4	65.8	1	1				0	2	1	25	0	16.8	1	1				0	2	1	39	0	82.9	1	1				0	4	1	20	0	2
120	231	60.1	108.4	1	1				0	2	1	7	13	58.9	1	1				0	3	1	25	0	116.2	1	1				0	2	1	15	0	1
121	312	31.1	80.5	1	1				0	1	1	5	10	71.2	1	1				0	2	1	10	10	166.3	1	1				0	3	1	5	5	1
122	132	20.6	51.6	1	1				0	1	1	2	15	45.5	1	1				0	2	1	10	10	118.5	1	1				0	3	1	10	5	1
123	312	26.6	51.1	1	1				0	2	1	5	15	38	1	1				0	1	1	30	5	102.4	1	1				0	3	1	5	10	1
124	123	42.4	79.3	1	1				0	2	1	20	0	33.5	1	1				0	3	1	10	20	126.2	1	1				0	3	1	10	5	1
125	132	28.9	81.7	1	1				0	1	1	5	10	60.9	1	1				0	3	1	10	8	102.8	1	1				0	2	1	5	5	1
126	123	30.3	51.2	1	1				0	1	1	10	35	38.9	1	1				0	2	1	5	20	64.4	1	1				0	2	1	15	0	2
127	132	42.1	57.9	1	1				0	2	1	6	12	37.9	1	1				0	3	1	20	5	88.6	1	1				0	3	1	20	0	1
128	213	22.8	46.2	1	1				0	4	1	6	26	54.4	1	1				0	2	1	30	12	88.4	1	1				0	3	1	10	3	2
129	213	29.7	61.8	1	1				0	1	1	6	10	38.3	1	1				0	2	1	5	20	70.3	1	1				0	1	1	10	3	1
130	231	35.2	44.3	1	1				0	2	1	20	22	54.2	1	1				0	2	1	10	0	88.9	1	1				0	3	1	10	0	2
131	231	41.2	57.3	1	1				0	2	1	5	12	53.8	1	1				0	2	1	20	0	92.8	1	1				0	3	1	5	5	1
132	231	38.2	69.4	1	1				0	2	1	5	10	53.2	1	1				0	1	1	20	5	148.9	1	1				0	3	1	10	0	3
133	321	21.3	46.1	1	1				0	4	1	5	10	36.7	1	1				0	2	1	5	10	86.3	1	1				0	3	1	6	4	2
134	312	21.2	63.6	1	1				0	2	1	10	5	46.1	1	1				0	1	1	12	0	138.4	1	1				0	3	1	20	0	2
135	312	21.5	53.5	1	1				0	1	1	3	14	19.54	1	1				0	2	1	22	0	130.9	1	1				0	2	1	15	0	1
136	132	20.9	35	1	1				0	2	1	9	2	27.8	1	1				0	1	1	0	14	85	1	1				0	4	1	12	0	2
137	123	18.9	46.24	1	1				0	1	1	4	9	56.7	1	1				0	2	1	12	9	79.7	1	1				0	2	1	11	0	1
138	312	16.6	38.8	1	1				0	2	1	4	12	38.4	1	1				0	2	1	21	0	94.8	1	1				0	3	1	12	0	1
139	312	27.6	53.1	1	1				0	1	1	4	9	31.5	1	1				0	2	1	0	12	107.5	1	1				0	3	1	8	0	1
140	213	23.4	34.9	1	1				0	1	1	3	11	31.3	1	1				0	1	1	0	10	53.22	1	1				0	2	1	5	0	1
141	213	18.1	36.9	1	1				0	2	1	4	9	34.4	1	1				0	1	1	30	0	80	1	1				0	3	1	15	0	2
142	132	21.32	35.6	1	1				0	2	1	0	20	16.4	1	1				0	1	1	22	0	44.3	1	1				0	2	1	20	0	2
143	123	13.2	27.8	1	1				0	3	1	0	20	19.2	1	1				0	2	1	30	0	38.9	1	1				0	2	1	30	0	2
144	213	13.4	24.3	1	1				0	3	1	16	0	17.8	1	1				0	2	1	30	0	37.4	1	1				0	2	1	25	0	2
145	321	16.6	25.4	1	1				0	2	1	14	0	12.6	1	1				0	1	1	15	0	36.7	1	1				0	1	1	16	0	2
146	312	19.56	39.6	1	1				0	2	1	5	15	29.6	1	1				0	2	1	20	5	54.5	1	1				0	2	1	15	0	2
147	213	12.9	29.3	1	1				0	3	1	20	0	20.8	1	1				0	1	1	15	16	45.42	1	1				0	2	1	0	21	3
148	123	22.5	37.9	1	1				0	2	1	5	10	16.33	1	1				0	2	1	24	0	47.3	1	1				0	3	1	15	0	2
149	213	23.6	44.8	1	1				0	1	1	0	14	22	1	1				0	2	1	32	0	68.5	1	1				0	2	1	20	0	1
150	213	17.7	31.9	1	1				0	1	1	0	16	34.4	1	1				0	2	1	0	10	65.8	1	1				0	2	1	0	15	1
151	312	20	38.9	1	1				0	1	1	0	20	30.3	1	1				0	2	1	37	0	79.2	1	1				0	3	1	25	0	1
152	132	12.4	27.8	1	1				0	2	1	5	10	20	1	1				0	2	1	25	0	92.9	1	1				0	2	1	11	0	3
153	321	17.1	26.2	1	1				0	2	1	16	0	15	1	1				0	1	1	6	10	46.1	1	1				0	3	1	5	5	2
154	231	13.27	28.2	1	1				0	2	1	6	12	18.3	1	1				0	2	1	5	10	45.6	1	1				0	2	1	15	0	2
155	213	16.2	38.6	1	1				0	2	1	5	10	24.6	1	1				0	3	1	20	0	56.4	1	1				0	2	1	17	0	1
156	123	19.7	24.8	1	1				0	2	1	5	16	38.3	1	1				0	1	1	25	0	81.3	1	1				0	4	1	15	0	2
157	132	26.1	46	1	1				0	2	1	7	12	39.9	1	1				0	2	1	30	5	74.9	1	1				0	3	1	25	0	2
158	123	23.3	36.6	1	1				0	2	1	9	15	14.3	1	1				0	1	1	22	0	45.7	1	1				0	2	1	8	0	2
159	321	18.8	32	1	1				0	2	1	13	0	24.4	1	1				0	1	1	23	0	81.9	1	1				0	2	1	10	0	2
160	312	15.7	34.6	1	1				0	2	1	5	10	24.4	1	1				0	3	1	28	0	38.7	1	1				0	2	1	20	0	3
161	132	33.9	50.7	1	1				0	3	1	7	10	24.4	1	1				0	1	1	19	0	54.5	1	1				0	2	1	10	0	3
162	321	24.5	44.5	1	1				0	2	1	0	12	35.9	1	1				0	3	1	33	0	58	1	1				0	1	1	30	0	3
163	132	47.7	71.9	1	1				0	2	1	4	19	28.4	1	1				0	2	1	25	0	66.8	1	1				0	3	1	0	19	2
164	312	14.4	23.4	1	1				0	3	1	4	10	11.6	1	1				0	2	1	35	0	57.4	1	1				0	3	1	13	0	2
165	321	17.2	27.8	1	1				0	2	1	8	10	13.8	1	1				0	1	1	20	0	37.3	1	1				0	2	1	20	0	2
166	231	19.8	38.8	1	1				0	2	1	11	10	29	1	1				0	1	1	27	0	62	1	1				0	2	1	10	0	2
167	132	21	35	1	1				0	1	1	10	20	30.1	1	1				0	1	1	25	0	47.3	1	1				0	2	1	15	0	1
168	321	19	34.4	1	1				0	2	1	8	14	23.4	1	1				0	1	1	25	0	45.4	1	1				0	3	1	27	0	1
169	213	18	29.1	1	1				0	1	1	5	10	14.9	1	1				0	1	1	5	20	44.1	1	1				0	3	1	0	10	2
170	312	10.7	30.5	1	1				0	1	1	5	12	32	1	1				0	2	1	25	0	58.8	1	1				0	1	1	17	0	1
171	231	16	27.6	1	1				0	2	1	20	0	18.7	1	1				0	2	1	26	0	42.5	1	1				0	3	1	15	0	2
172	312	11.1	21.6	1	1				0	1	1	20	0	19.9	1	1				0	2	1	10	10	57.6	1	1				0	3	1	42	0	1
173	132	22.1	33.4	1	1				0	1	1	7	20	19.8	1	1				0	2	1	22	0	53.7	1	1				0	2	1	17	0	1
174	123	64.2	72.2	1	1				0	1	1	40	6	22.4	1	1				0	1	1	30	0	61.5	1	1				0	3	1	15	0	1
175	123	18	35	1	1				0	2	1	5	11	22.62	1	1				0	3	1	25	0	70.1	1	1				0	3	1	15	0	1
176	213	23.2	43.7	1	1				0	1	1	10	13	26.3	1	1				0	2	1	25	0	108.9	1	1				0	3	1	13	0	1
177	321	22.3	34	1	1				0	2	1	5	16	30.2	1	1				0	3	1	25	5	49.55	1	1				0	1	1	30	0	3
178	132	37.7	49.5	1	1				0	2	1	8	16	39.5	1	1				0	2	1	29	0	98.4	1	1				0	4	1	19	0	1
179	312	19.2	34.9	1	1				0	2	1	4	10	43.6	1	1				0	3	1	22	0	50.4	1	1				0	1	1	25	0	3
180	231	21.99	42.4	1	1				0	2	1	5	19	21.8	1	1				0	2	1	30	0	59.8	1	1				0	3	1	20	0	1
181	213	19.9	31.7	1	1				0	1	1	4	8	26.5	1	1				0	2	1	24	0	43.2	1	1				0	3	1	5	0	1
182	213	27.4	47.9	1	1				0	2	1	4	12	51.8	1	1				0	2	1	18	0	70.1	1	1				0	3	1	8	0	1
183	132	72.3	162.3	1	1				0	2	1	4	13	103.8	1	1				0	1	1	30	20	192	1	1				0	3	1	20	0	2
184	312	15.4	31.6	1	1				0	2	1	3	8	20	1	1				0	4	1	24	0	126.1	1	1				0	3	1	20	0	1
185	132	62.3	112.5	1	1				0	1	1	5	12	48.5	1	1				0	2	1	25	0	133.1	1	1				0	3	1	5	0	1
186	231	36.8	53.1	1	1				0	2	1	10	10	79	1	1				0	2	1	15	0	118.8	1	1				0	4	1	5	0	1
187	132	80.4	91.4	1	1				0	2	1	8	12	40.9	1	1				0	2	1	20	0	114	1	1				0	3	1	10	0	2
188	132	43.1	63.2	1	1				0	2	1	5	25	33.1	1	1				0	3	1	18	0	77.9	1	1				0	4	1	22	0	1
189	321	29.5	50.8	1	1				0	3	1	12	4	32.7	1	1				0	2	1	10	20	84.3	1	1				0	2	1	12	0	2
190	123	16.6	37.2	1	1				0	1	1	3	8	18.5	1	1				0	3	1	20	0	71.4	1	1				0	2	1	10	0	3
191	213	20.2	42.7	1	1				0	1	1	5	7	47.8	1	1				0	2	1	0	16	113.2	1	1				0	3	1	5	0	2
192	321	15.4	32	1	1				0	1	1	3	8	43	1	1				0	2	1	0	25	67	1	1				0	3	1	20	0	2
193	213	19.6	35	1	1				0	2	1	3	10	35.8	1	1				0	3	1	15	0	57.9	1	1				0	3	1	8	0	1
194	231	21.1	51.5	1	1				0	1	1	4	11	64.9	1	1				0	2	1	0	20	152.4	1	1				0	3	1	5	0	1
195	123	20.2	49.8	1	1				0	1	1	5	10	44.4	1	1				0	1	1	22	0	84.9	1	1				0	3	1	10	0	2
196	321	18.2	32.7	1	1				0	1	1	4	10	36.2	1	1				0	3	1	15	0	69.4	1	1				0	2	1	8	0	1
197	312	25.4	55.5	1	1				0	1	1	9	4	91.2	1	1				0	2	1	30	0	127.1	1	1				0	2	1	12	0	3
198	312	19.48	46.4	1	1				0	1	1	3	12	47.1	1	1				0	3	1	20	4	102.4	1	1				0	2	1	12	0	1
199	231	19.3	24.9	1	1				0	2	1	5	10	30.5	1	1				0	2	1	20	0	50.8	1	1				0	3	1	15	0	3
200	321	20.6	31.7	1	1				0	2	1	15	10	20.9	1	1				0	1	1	10	10	70.3	1	1				0	2	1	8	0	2
Abkürzungen
AA	Assistenzarzt
FA	Facharzt
NFM	Notfallmedizin
RS	Rettungssanitäter
RA	Rettungsassistent
NFS	Notfallsanitäter
Stud	Medizinstudent
SBT	Skallpell-Bougie-Technik
CT	chirurgische Technik
ST	Seldinger-Technik
