# Supplementary material for: Favour the best in case of emergency cricothyroidotomy–a randomized cross-over trial on manikin focused training and simulation of common devices
Source: PeerJ. 2024 Aug 23;12:e17788. doi: 10.7717/peerj.17788 (PMC11348895; doi:10.7717/peerj.17788)
Supplement: Supplemental Information 4 [file peerj-12-17788-s004.xlsx]

## Sheet: Tabelle1
Case No.	Resident 0=no 1=yes	Consultant 0=no 1=yes	Emergency physician 0=no 1=yes	regularly as emergency physician 0=no 1=yes	EMT (3Month Training) 0=no 1=yes	Paramedic (2y Training) 0=no 1=yes	EMSP (3y Training) 0=no 1=yes	Student 0=no 1=yes	Current Occupation 1=Res 2=Con 3=Para 4=Stud	Current Occupation Res 0=no 1=yes	Current Occupation Con 0=no 1=yes	Current Occupation Paramedic 0=no 1=yes	Current Occupation Student 0=no 1=yes	Y of prof. experience	preferred technique before Training 0= not specified 1=SBT 2=SAPT 3=ST 4=others	preferred technique before Training SBT 0=no 1=yes	preferred technique before Training SAPT 0=no 1=yes	preferred technique before Training ST 0=no 1=yes	preferred technique before Training "others" 0=no 1=yes	Familiar with SBT 0=no 1=yes	Familiar with SAPT 0=no 1=yes	Familiar with ST 0=no 1=yes	Training SBT 0=no 1=yes	Training SBT in the last 3 month	Training SBT in the last 3 to 6 month	Training SBT in the last 6 to 12 month	Training SBT >1y	Training SAPT	Training SAPT in the last 3 month	Training SAPT in the last 3 to 6 month	Training SAPT in the last 6 to 12 month	Training SAPT >1y	Training SAPT 2	Training ST in the last 3 month	Training ST in the last 3 to 6 month	Training ST in the last 6 to 12 month	Training ST >1y	Cricothyrotomy on scene 0=no 1=yes	Number SBT on scene Patienten	SBT successful 0=no 1=yes	Number SAPT on scene Patienten	SAPT successful 0=no 1=yes	Number ST on scene Patienten	ST successful 0=no 1=yes
1	1	0	1	0	0	0	0	0	1	1	0	0	0	4	2	0	1	0	0	1	1	1	0	0	0	0	0	1	1	0	0	0	1	1	0	0	0	0
2	0	1	1	1	0	0	0	0	2	0	1	0	0	20	2	0	1	0	0	1	1	1	0	0	0	0	0	2	0	1	0	0	2	0	1	0	0	1	0		7	1	0
3	0	1	1	1	0	0	0	0	2	0	1	0	0	8	2	0	1	0	0	1	1	1	1	0	0	0	1	4	0	0	0	1	4	0	0	0	1	0
4	0	1	1	1	0	0	0	0	2	0	1	0	0	6	2	0	1	0	0	0	1	1	0	0	0	0	0	4	0	0	0	1	4	0	0	0	1	0
5	0	1	1	0	0	0	0	0	2	0	1	0	0	33	2	0	1	0	0	0	1	1	0	0	0	0	0	4	0	0	0	1	4	0	0	0	1	1	0		1	1	0
6	1	0	0	0	0	0	0	0	1	1	0	0	0	0.5	3	0	0	1	0	0	1	1	0	0	0	0	0	4	0	0	0	1	4	0	0	0	1	0
7	0	0	0	0	1	0	0	0	3	0	0	1	0	2.5	2	0	1	0	0	0	1	0	0	0	0	0	0	0	0	0	0	0	0	0	0	0	0	0
8	0	0	0	0	0	0	1	0	3	0	0	1	0	17	2	0	1	0	0	0	1	1	0	0	0	0	0	2	0	1	0	0	2	0	1	0	0	0
9	0	1	1	1	1	0	0	0	2	0	1	0	0	13	2	0	1	0	0	0	1	0	0	0	0	0	0	4	0	0	0	1	0	0	0	0	0	0
10	0	1	1	0	0	0	0	0	2	0	1	0	0	15	2	0	1	0	0	0	1	1	0	0	0	0	0	4	0	0	0	1	4	0	0	0	1	0
11	0	1	1	0	0	0	0	0	2	0	1	0	0	6	2	0	1	0	0	0	1	0	0	0	0	0	0	0	0	0	0	0	0	0	0	0	0	0
12	1	0	0	0	0	0	0	0	1	1	0	0	0	1	2	0	1	0	0	0	1	0	0	0	0	0	0	0	0	0	0	0	0	0	0	0	0	0
13	1	0	0	0	0	1	0	0	1	1	0	0	0	1.5	2	0	1	0	0	0	1	1	0	0	0	0	0	4	0	0	0	1	4	0	0	0	1	0
14	1	0	1	0	0	0	0	0	1	1	0	0	0	5	2	0	1	0	0	0	1	1	0	0	0	0	0	3	0	0	1	0	4	0	0	0	1	0
15	0	0	0	0	0	0	1	0	3	0	0	1	0	17	2	0	1	0	0	0	1	0	0	0	0	0	0	0	0	0	0	0	0	0	0	0	0	0
16	1	0	0	0	0	0	0	0	1	1	0	0	0	1.7	2	0	1	0	0	0	1	1	0	0	0	0	0	4	0	0	0	1	3	0	0	1	0	0
17	1	0	1	0	0	1	0	0	1	1	0	0	0	14	2	0	1	0	0	0	1	1	0	0	0	0	0	3	0	0	1	0	4	0	0	0	1	1	0		1	1	0
18	1	0	1	0	0	1	0	0	1	1	0	0	0	3	3	0	0	1	0	0	1	1	0	0	0	0	0	0	0	0	0	0	4	0	0	0	1	1	0		0		2	1
19	0	0	0	0	0	0	1	0	3	0	0	1	0	28	4 (Quicktrach)	0	0	0	1 (Quicktrach)	0	1	0	0	0	0	0	0	1	1	0	0	0	0	0	0	0	0	0
20	1	0	0	0	0	0	0	0	1	1	0	0	0	2	2	0	1	0	0	0	1	0	0	0	0	0	0	4	0	0	0	1	3	0	0	1	0	0
21	1	0	0	0	1	0	0	0	1	1	0	0	0	2	1	1	0	0	0	1	0	1	0	0	0	0	0	0	0	0	0	0	0	0	0	0	0	0
22	0	0	0	0	1	0	0	0	3	0	0	1	0	5	3	0	0	1	0	0	0	1	0	0	0	0	0	0	0	0	0	0	0	0	0	0	0	0
23	0	0	0	0	0	1	0	0	3	0	0	1	0	5	3	0	0	1	0	0	1	1	0	0	0	0	0	0	0	0	0	0	0	0	0	0	0	0
24	0	0	0	0	0	0	1	0	3	0	0	1	0	29	2	0	1	0	0	0	1	0	0	0	0	0	0	0	0	0	0	0	0	0	0	0	0	0
25	0	0	0	0	0	1	0	0	3	0	0	1	0	10	2	0	1	0	0	0	0	0	0	0	0	0	0	0	0	0	0	0	0	0	0	0	0	0
26	0	0	0	0	0	1	0	1	4	0	0	0	1	4	4 (Punction & Fingertip)	0	0	0	1 (Punction+Fingertip)	0	1	1	0	0	0	0	0	4	0	0	0	1	4	0	0	0	1	0
27	0	0	0	0	0	0	1	0	3	0	0	1	0	6	4 (Quicktrach)	0	0	0	1 (Quicktrach)	0	1	1	0	0	0	0	0	0	0	0	0	0	0	0	0	0	0	0
28	0	0	0	0	1	0	0	0	3	0	0	1	0	5	0	0	0	0	0	1	0	0	1	0	1	0	0	0	0	0	0	0	0	0	0	0	0	0
29	0	0	0	0	0	0	1	0	3	0	0	1	0	20	3	0	0	1	0	0	0	1	0	0	0	0	0	0	0	0	0	0	0	0	0	0	0	0
30	1	0	1	0	0	0	0	0	1	1	0	0	0	5.5	2	0	1	0	0	0	1	1	0	0	0	0	0	4	0	0	0	1	0	0	0	0	0	0
31	1	0	1	0	0	0	0	0	1	1	0	0	0	2	3	0	0	1	0	0	1	1	0	0	0	0	0	3	0	0	1	0	0	0	0	0	0	0
32	1	0	1	0	0	1	0	0	1	1	0	0	0	3.5	2	0	1	0	0	0	1	1	0	0	0	0	0	1	1	0	0	0	0	0	0	0	0	0
33	0	0	0	0	0	1	0	1	4	0	0	0	1	4	0	0	0	0	0	0	1	1	0	0	0	0	0	2	0	1	0	0	2	0	1	0	0	0
34	0	1	1	1	0	0	0	0	2	0	1	0	0	13	2	0	1	0	0	1	1	1	0	0	0	0	0	1	1	0	0	0	1	1	0	0	0	1	0		1	1	0
35	0	0	0	0	0	1	0	0	3	0	0	1	0	9	3	0	0	1	0	0	1	1	0	0	0	0	0	2	0	1	0	0	2	0	1	0	0	0
36	1	0	0	0	0	0	0	0	1	1	0	0	0	1	2	0	1	0	0	0	1	0	0	0	0	0	0	4	0	0	0	1	0	0	0	0	0	0
37	0	0	0	0	0	1	0	1	4	0	0	0	1	5	4 (Quicktrach)	0	0	0	1 (Quicktrach)	1	0	1	0	0	0	0	0	0	0	0	0	0	0	0	0	0	0	0
38	0	0	0	0	0	0	1	1	4	0	0	0	1	4	4 (Quicktrach)	0	0	0	1 (Quicktrach)	0	1	1	0	0	0	0	0	4	0	0	0	1	4	0	0	0	1	0
39	1	0	0	0	0	1	0	0	1	1	0	0	0	2	2	0	1	0	0	0	1	1	0	0	0	0	0	4	0	0	0	1	3	0	0	1	0	0
40	1	0	0	0	0	0	0	0	1	1	0	0	0	2	3	0	0	1	0	0	1	1	0	0	0	0	0	0	0	0	0	0	4	0	0	0	1	0
41	0	1	1	0	0	0	0	0	2	0	1	0	0	15	3	0	0	1	0	1	1	1	1	0	0	0	1	4	0	0	0	1	4	0	0	0	1	0
42	1	0	1	0	0	0	0	0	1	1	0	0	0	5	3	0	0	1	0	0	1	1	0	0	0	0	0	4	0	0	0	1	4	0	0	0	1	0
43	0	1	1	1	0	0	0	0	2	0	1	0	0	35.5	2	0	1	0	0	1	1	1	0	0	0	0	0	4	0	0	0	1	4	0	0	0	1	0
44	1	0	0	0	0	1	0	0	1	1	0	0	0	2	2	0	1	0	0	0	1	1	0	0	0	0	0	3	0	0	1	0	0	0	0	0	0	0
45	0	1	1	1	0	0	0	0	2	0	1	0	0	11	2	0	1	0	0	0	1	1	0	0	0	0	0	4	0	0	0	1	4	0	0	0	1	0
46	0	0	0	0	0	0	1	0	3	0	0	1	0	10	0	0	0	0	0	0	1	0	0	0	0	0	0	4	0	0	0	1	0	0	0	0	0	0
47	0	0	0	0	0	0	1	0	3	0	0	1	0	15	2	0	1	0	0	0	1	1	0	0	0	0	0	1	1	0	0	0	0	0	0	0	0	0
48	0	0	0	0	1	0	0	0	3	0	0	1	0	2	2	0	1	0	0	0	1	1	0	0	0	0	0	0	0	0	0	0	0	0	0	0	0	0
49	0	0	0	0	0	0	1	0	3	0	0	1	0	7	0	0	0	0	0	0	1	0	0	0	0	0	0	0	0	0	0	0	0	0	0	0	0	0
50	0	0	0	0	0	0	1	0	3	0	0	1	0	14	2	0	1	0	0	0	1	1	0	0	0	0	0	0	0	0	0	0	0	0	0	0	0	0
51	0	1	1	1	0	0	0	0	2	0	1	0	0	10	3	0	0	1	0	0	1	1	0	0	0	0	0	4	0	0	0	1	4	0	0	0	1	1	0		0		1	1
52	0	1	1	1	0	0	0	0	2	0	1	0	0	7	2	0	1	0	0	0	1	1	0	0	0	0	0	3	0	0	1	0	3	0	0	1	0	0
53	1	0	1	0	1	0	0	0	1	1	0	0	0	5	2	0	1	0	0	0	1	1	0	0	0	0	0	4	0	0	0	1	1	1	0	0	0	1	0		0		2	1
54	1	0	0	0	0	0	0	0	1	1	0	0	0	0.5	2	0	1	0	0	0	0	0	0	0	0	0	0	0	0	0	0	0	0	0	0	0	0	0
55	1	0	1	0	1	0	0	0	1	1	0	0	0	5	2	0	1	0	0	0	1	1	0	0	0	0	0	3	0	0	1	0	3	0	0	1	0	0
56	0	1	1	0	0	0	0	0	2	0	1	0	0	18	2	0	1	0	0	0	1	1	0	0	0	0	0	3	0	0	1	0	4	0	0	0	1	0
57	1	0	1	0	0	0	0	0	1	1	0	0	0	4.5	2	0	1	0	0	0	1	1	0	0	0	0	0	4	0	0	0	1	4	0	0	0	1	0
58	1	0	1	0	0	0	0	0	1	1	0	0	0	5	2	0	1	0	0	1	1	1	0	0	0	0	0	4	0	0	0	1	3	0	0	1	0	0
59	1	0	0	0	0	0	0	0	1	1	0	0	0	0.5	3	0	0	1	0	0	1	0	0	0	0	0	0	0	0	0	0	0	0	0	0	0	0	0
60	1	0	0	0	1	0	0	0	1	1	0	0	0	2.5	2	0	1	0	0	0	1	1	0	0	0	0	0	3	0	0	1	0	3	0	0	1	0	0
61	1	0	1	0	0	0	0	0	1	1	0	0	0	4	3	0	0	1	0	0	1	1	0	0	0	0	0	0	0	0	0	0	4	0	0	0	1	0
62	1	0	0	0	0	1	0	0	1	1	0	0	0	1	0	0	0	0	0	0	1	0	0	0	0	0	0	4	0	0	0	1	0	0	0	0	0	0
63	0	1	1	0	0	0	0	0	2	0	1	0	0	5.5	2	0	1	0	0	0	1	1	0	0	0	0	0	4	0	0	0	1	0	0	0	0	0	0
64	1	0	1	0	1	0	0	0	1	1	0	0	0	4	2	0	1	0	0	0	1	1	0	0	0	0	0	2	0	1	0	0	4	0	0	0	1	0
65	1	0	0	0	0	1	0	0	1	1	0	0	0	3	2	0	1	0	0	0	1	1	0	0	0	0	0	0	0	0	0	0	0	0	0	0	0	0
66	0	1	1	1	0	0	0	0	2	0	1	0	0	8	0	0	0	0	0	1	1	1	1	0	0	0	1	4	0	0	0	1	4	0	0	0	1	0
67	0	1	1	1	1	0	0	0	2	0	1	0	0	20	2	0	1	0	0	0	1	1	0	0	0	0	0	4	0	0	0	1	4	0	0	0	1	0
68	1	0	0	0	0	0	0	0	1	1	0	0	0	1.5	0	0	0	0	0	0	1	1	0	0	0	0	0	4	0	0	0	1	4	0	0	0	1	0
69	1	0	1	0	0	0	0	0	1	1	0	0	0	5	2	0	1	0	0	0	1	0	0	0	0	0	0	0	0	0	0	0	0	0	0	0	0	0
70	1	0	1	0	0	0	0	0	1	1	0	0	0	8	2	0	1	0	0	0	1	1	0	0	0	0	0	4	0	0	0	1	4	0	0	0	1	0
71	1	0	1	0	0	0	0	0	1	1	0	0	0	4	2	0	1	0	0	1	1	1	0	0	0	0	0	2	0	1	0	0	2	0	1	0	0	0
72	0	0	0	0	0	1	0	1	4	0	0	0	1	5	2	0	1	0	0	0	1	1	0	0	0	0	0	0	0	0	0	0	0	0	0	0	0	0
73	0	0	0	0	0	0	0	1	4	0	0	0	1	5	0	0	0	0	0	0	1	0	0	0	0	0	0	0	0	0	0	0	0	0	0	0	0	0
74	0	0	0	0	0	0	0	1	4	0	0	0	1	5	0	0	0	0	0	0	0	0	0	0	0	0	0	0	0	0	0	0	0	0	0	0	0	0
75	0	0	0	0	0	0	0	1	4	0	0	0	1	5	3	0	0	1	0	0	0	1	0	0	0	0	0	0	0	0	0	0	0	0	0	0	0	0
76	0	0	0	0	0	0	0	1	4	0	0	0	1	5	0	0	0	0	0	0	0	1	0	0	0	0	0	0	0	0	0	0	0	0	0	0	0	0
77	0	0	0	0	0	1	0	1	4	0	0	0	1	5	0	0	0	0	0	0	0	0	0	0	0	0	0	0	0	0	0	0	0	0	0	0	0	0
78	0	0	0	0	1	0	0	1	4	0	0	0	1	5	2	0	1	0	0	0	0	0	0	0	0	0	0	0	0	0	0	0	0	0	0	0	0	0
79	0	0	0	0	0	0	0	1	4	0	0	0	1	5	0	0	0	0	0	0	0	0	0	0	0	0	0	0	0	0	0	0	0	0	0	0	0	0
80	0	0	0	0	0	0	0	1	4	0	0	0	1	5	2	0	1	0	0	0	1	0	0	0	0	0	0	0	0	0	0	0	0	0	0	0	0	0
81	0	1	1	1	0	0	0	0	2	0	1	0	0	12	2	0	1	0	0	0	1	1	0	0	0	0	0	2	0	1	0	0	2	0	1	0	0	0
82	0	0	0	0	0	0	1	0	3	0	0	1	0	30	2	0	1	0	0	1	1	0	1	0	0	0	1	4	0	0	0	1	0	0	0	0	0	1	1	1	1	1	0
83	0	0	0	0	0	0	1	0	3	0	0	1	0	17	4 (Quicktrach)	0	0	0	1 (Quicktrach)	0	1	0	0	0	0	0	0	0	0	0	0	0	0	0	0	0	0	0
84	0	0	0	0	1	0	0	0	3	0	0	1	0	1	0	0	0	0	0	0	0	0	0	0	0	0	0	0	0	0	0	0	0	0	0	0	0	0
85	0	0	0	0	0	0	1	0	3	0	0	1	0	5	2	0	1	0	0	0	1	0	0	0	0	0	0	3	0	0	1	0	0	0	0	0	0	0
86	0	0	0	0	1	0	0	0	3	0	0	1	0	1.5	0	0	0	0	0	0	0	0	0	0	0	0	0	0	0	0	0	0	0	0	0	0	0	0
87	1	0	1	0	0	0	0	0	1	1	0	0	0	6	3	0	0	1	0	0	1	1	0	0	0	0	0	4	0	0	0	1	4	0	0	0	1	0
88	1	0	1	0	0	0	0	0	1	1	0	0	0	5	2	0	1	0	0	0	1	1	0	0	0	0	0	4	0	0	0	1	4	0	0	0	1	0
89	0	1	1	1	0	0	0	0	2	0	1	0	0	6	1	1	0	0	0	1	0	0	1	0	0	1	0	4	0	0	0	1	3	0	0	1	0	0
90	1	0	0	0	0	0	0	0	1	1	0	0	0	5.5	1	1	0	0	0	1	1	1	1	0	0	0	1	4	0	0	0	1	4	0	0	0	1	1	0		0		3	1
91	0	0	0	0	0	0	1	0	3	0	0	1	0	26	4 (Quicktrach)	0	0	0	1 (Quicktrach)	0	1	0	0	0	0	0	0	0	0	0	0	0	0	0	0	0	0	0
92	1	0	1	1	0	0	0	0	1	1	0	0	0	20	2	0	1	0	0	1	1	1	0	0	0	0	0	0	0	0	0	0	0	0	0	0	0	1					5	1
93	1	0	1	0	0	0	0	0	1	1	0	0	0	4	2	0	1	0	0	0	1	1	0	0	0	0	0	3	0	0	1	0	3	0	0	1	0	0
94	0	1	1	0	0	0	0	0	2	0	1	0	0	8	2	0	1	0	0	1	1	1	1	0	0	1	0	3	0	0	1	0	2	0	1	0	0	0
95	1	0	1	0	0	0	0	0	1	1	0	0	0	3.5	1	1	0	0	0	1	1	1	1	0	0	0	1	4	0	0	0	1	4	0	0	0	1	0
96	0	0	0	0	0	0	1	1	4	0	0	0	1	4	0	0	0	0	0	0	0	0	0	0	0	0	0	0	0	0	0	0	0	0	0	0	0	0
97	0	0	0	0	1	0	0	0	3	0	0	1	0	3	2	0	1	0	0	0	1	0	0	0	0	0	0	0	0	0	0	0	0	0	0	0	0	0
98	0	0	0	0	0	1	0	0	3	0	0	1	0	12	2	0	1	0	0	0	1	0	0	0	0	0	0	0	0	0	0	0	0	0	0	0	0	1	0		2	1	0
99	1	0	1	0	0	0	0	0	1	1	0	0	0	4	4 (Kanüle)	0	0	0	1 (Kanüle)	0	1	1	0	0	0	0	0	4	0	0	0	1	4	0	0	0	1	0
100	0	0	0	0	0	1	0	1	4	0	0	0	1	12	2	0	1	0	0	1	1	1	0	0	0	0	0	0	0	0	0	0	0	0	0	0	0	0
101	0	0	0	0	0	0	1	0	3	0	0	1	0	26	4 (Quicktrach)	0	0	0	1 (Quicktrach)	0	1	0	0	0	0	0	0	4	0	0	0	1	0	0	0	0	0	0
102	0	0	0	0	0	0	1	0	3	0	0	1	0	28	4 (Quicktrach)	0	0	0	1 (Quicktrach)	1	1	0	0	0	0	0	0	0	0	0	0	0	0	0	0	0	0	1	0		1	1	0
103	0	0	0	0	0	0	1	0	3	0	0	1	0	5	2	0	1	0	0	0	1	0	0	0	0	0	0	0	0	0	0	0	0	0	0	0	0	0
104	0	0	0	0	0	0	1	0	3	0	0	1	0	3	4 (Quicktrach)	0	0	0	1 (Quicktrach)	0	1	0	0	0	0	0	0	0	0	0	0	0	0	0	0	0	0	0
105	0	0	0	0	0	0	1	0	3	0	0	1	0	7	2	0	1	0	0	0	1	0	0	0	0	0	0	0	0	0	0	0	0	0	0	0	0	0
106	1	0	1	0	0	0	0	0	1	1	0	0	0	3	1	1	0	0	0	1	0	1	0	0	0	0	0	0	0	0	0	0	0	0	0	0	0	0
107	0	1	1	1	1	0	0	0	2	0	1	0	0	15	2	0	1	0	0	0	1	1	0	0	0	0	0	3	0	0	1	0	0	0	0	0	0	1	0		1	1	0
108	0	0	0	0	0	0	1	0	3	0	0	1	0	16	0	0	0	0	0	0	0	0	0	0	0	0	0	0	0	0	0	0	0	0	0	0	0	0
109	0	1	1	1	0	0	0	0	2	0	1	0	0	20	2	0	1	0	0	0	1	1	0	0	0	0	0	4	0	0	0	1	4	0	0	0	1	0
110	0	1	1	0	0	0	0	0	2	0	1	0	0	11	3	0	0	1	0	0	1	1	0	0	0	0	0	0	0	0	0	0	0	0	0	0	0	0
111	0	1	1	0	0	0	0	0	2	0	1	0	0	10	2	0	1	0	0	1	1	1	0	0	0	0	0	4	0	0	0	1	4	0	0	0	1	0
112	0	1	1	1	0	0	0	0	2	0	1	0	0	6	4 (Quicktrach)	0	0	0	1 (Quicktrach)	0	1	0	0	0	0	0	0	3	0	0	1	0	0	0	0	0	0	0
113	1	0	1	0	0	0	0	0	1	1	0	0	0	7	2	0	1	0	0	0	1	0	0	0	0	0	0	4	0	0	0	1	0	0	0	0	0	1	0		2	1	0
114	0	0	0	0	1	0	0	0	3	0	0	1	0	2.5	2	0	1	0	0	0	1	0	0	0	0	0	0	1	1	0	0	0	0	0	0	0	0	0
115	0	0	0	0	0	1	0	1	3	0	0	0	1	7	4 (Quicktrach)	0	0	0	1 (Quicktrach)	0	1	1	0	0	0	0	0	0	0	0	0	0	0	0	0	0	0	0
116	0	1	1	1	0	0	0	0	2	0	1	0	0	7	2	0	1	0	0	1	1	1	1	0	0	0	1	4	0	0	0	1	3	0	0	1	0	1	0		0		2	1
117	0	0	0	0	0	0	1	0	3	0	0	1	0	3	3	0	0	1	0	0	0	1	0	0	0	0	0	0	0	0	0	0	0	0	0	0	0	0
118	0	1	1	1	0	0	0	0	2	0	1	0	0	18	2	0	1	0	0	1	1	1	1	0	0	0	1	4	0	0	0	1	4	0	0	0	1	0
119	0	0	0	0	0	0	1	0	3	0	0	1	0	12	2	0	1	0	0	0	1	0	0	0	0	0	0	3	0	0	1	0	0	0	0	0	0	0
120	0	0	0	0	1	0	0	0	3	0	0	1	0	1	0	0	0	0	0	0	0	0	0	0	0	0	0	0	0	0	0	0	0	0	0	0	0	0
121	0	0	0	0	0	0	0	1	4	0	0	0	1	5	0	0	0	0	0	0	0	0	0	0	0	0	0	0	0	0	0	0	0	0	0	0	0	0
122	0	0	0	0	1	0	0	1	4	0	0	0	1	5	0	0	0	0	0	0	0	0	0	0	0	0	0	0	0	0	0	0	0	0	0	0	0	0
123	0	0	0	0	0	0	0	1	4	0	0	0	1	5	2	0	1	0	0	0	1	0	0	0	0	0	0	0	0	0	0	0	0	0	0	0	0	0
124	0	0	0	0	0	0	0	1	4	0	0	0	1	5	3	0	0	1	0	0	0	1	0	0	0	0	0	0	0	0	0	0	4	0	0	0	1	0
125	0	0	0	0	0	0	0	1	4	0	0	0	1	5	2	0	1	0	0	0	1	1	0	0	0	0	0	0	0	0	0	0	0	0	0	0	0	0
126	0	0	0	0	0	0	0	1	4	0	0	0	1	5	0	0	0	0	0	0	0	0	0	0	0	0	0	0	0	0	0	0	0	0	0	0	0	0
127	0	0	0	0	0	1	0	1	4	0	0	0	1	4	0	0	0	0	0	0	0	0	0	0	0	0	0	0	0	0	0	0	0	0	0	0	0	0
128	0	0	0	0	0	0	0	1	4	0	0	0	1	5	0	0	0	0	0	0	0	0	0	0	0	0	0	0	0	0	0	0	0	0	0	0	0	0
129	0	0	0	0	0	0	0	1	4	0	0	0	1	5	0	0	0	0	0	0	0	0	0	0	0	0	0	0	0	0	0	0	0	0	0	0	0	0
130	0	0	0	0	1	0	0	1	4	0	0	0	1	5	2	0	1	0	0	0	1	1	0	0	0	0	0	4	0	0	0	1	4	0	0	0	1	0
131	0	0	0	0	0	0	0	1	4	0	0	0	1	5	3	0	0	1	0	0	0	1	0	0	0	0	0	0	0	0	0	0	0	0	0	0	0	0
132	0	0	0	0	1	0	0	1	4	0	0	0	1	5	0	0	0	0	0	0	0	0	0	0	0	0	0	0	0	0	0	0	0	0	0	0	0	0
133	0	0	0	0	0	0	1	0	3	0	0	1	0	0.5	0	0	0	0	0	0	0	0	0	0	0	0	0	0	0	0	0	0	0	0	0	0	0	0
134	0	0	0	0	0	0	1	1	3	0	0	1	0	2	2	0	1	0	0	0	1	1	0	0	0	0	0	1	0	0	1	0	1	0	0	1	0	0
135	0	0	0	0	0	0	1	0	3	0	0	1	0	7	4 (Quicktrach)	0	0	0	1 (Quicktrach)	0	1	0	0	0	0	0	0	4	0	0	0	1	0	0	0	0	0	0
136	0	0	0	0	0	0	1	0	3	0	0	1	0	12	4 (Quicktrach)	0	0	0	1 (Quicktrach)	0	0	0	0	0	0	0	0	0	0	0	0	0	0	0	0	0	0	0
137	0	0	0	0	0	1	0	0	3	0	0	1	0	1	2	0	1	0	0	0	1	0	0	0	0	0	0	1	1	0	0	0	0	0	0	0	0	0
138	0	0	0	0	0	0	0	1	4	0	0	0	1	1	0	0	0	0	0	0	0	0	0	0	0	0	0	0	0	0	0	0	0	0	0	0	0	0
139	0	0	0	0	0	0	0	1	4	0	0	0	1	4	0	0	0	0	0	0	0	0	0	0	0	0	0	0	0	0	0	0	0	0	0	0	0	0
140	0	0	0	0	0	0	0	1	4	0	0	0	1	5	2	0	1	0	0	0	1	0	0	0	0	0	0	0	0	0	0	0	0	0	0	0	0	0
141	0	0	0	0	0	0	1	0	3	0	0	1	0	16	2	0	1	0	0	0	1	0	0	0	0	0	0	1	1	0	0	0	0	0	0	0	0	0
142	0	1	1	1	0	0	0	0	2	0	1	0	0	12	2	0	1	0	0	1	1	1	0	0	0	0	0	0	0	0	0	0	0	0	0	0	0	0
143	0	1	1	0	0	0	0	0	2	0	1	0	0	18	2	0	1	0	0	1	1	1	1	0	0	0	1	1	0	0	0	1	1	0	0	0	1	1	0		2	1	0
144	0	1	1	0	0	0	0	0	2	0	1	0	0	20	3	0	0	1	0	0	0	0	0	0	0	0	0	0	0	0	0	0	0	0	0	0	0	0
145	0	1	1	1	0	1	0	0	2	0	1	0	0	10	2	0	1	0	0	0	1	1	0	0	0	0	0	1	0	0	0	1	1	0	0	0	1	0
146	0	1	1	1	0	0	0	0	2	0	1	0	0	9	2	0	1	0	0	0	1	1	0	0	0	0	0	1	0	0	0	1	1	0	0	0	1	0
147	0	1	1	1	0	0	0	0	2	0	1	0	0	8	2	0	1	0	0	0	1	1	0	0	0	0	0	1	0	0	1	0	1	0	0	1	0	0
148	0	1	1	0	0	0	0	0	2	0	1	0	0	7	2	0	1	0	0	0	1	1	0	0	0	0	0	1	0	0	0	1	1	0	0	0	1	0
149	0	1	1	0	0	0	0	0	2	0	1	0	0	9	2	0	1	0	0	0	1	1	0	0	0	0	0	1	0	0	0	1	1	0	0	0	1	0
150	0	0	0	0	0	1	0	1	3	0	0	0	1	9	1	1	0	0	0	1	1	0	0	0	0	0	0	0	0	0	0	0	0	0	0	0	0	0
151	0	0	0	0	0	0	1	1	3	0	0	1	0	8	4 (Quicktrach)	0	0	0	0	0	0	0	0	0	0	0	0	0	0	0	0	0	0	0	0	0	0	0
152	0	1	1	0	0	0	0	0	2	0	1	0	0	11	2	0	1	0	0	0	1	1	0	0	0	0	0	1	0	0	0	1	1	0	0	0	1	1	0		0		1	1
153	0	1	1	0	0	0	0	0	2	0	1	0	0	10	2	0	1	0	0	0	1	1	0	0	0	0	0	1	0	0	0	1	0	0	0	0	0	1	0		2	1	0
154	1	0	0	0	0	0	0	0	1	1	0	0	0	4	2	0	1	0	0	0	1	1	0	0	0	0	0	1	0	0	0	1	0	0	0	0	0	0
155	1	0	1	0	0	0	0	0	1	1	0	0	0	4.5	3	0	0	1	0	1	1	1	1	0	0	0	1	0	0	0	0	0	1	0	0	0	1	0
156	0	0	0	0	0	1	0	1	3	0	0	1	0	4	2	0	1	0	0	0	1	0	0	0	0	0	0	0	0	0	0	0	0	0	0	0	0	0
157	0	0	0	0	0	0	1	0	3	0	0	1	0	1	2	0	1	0	0	0	1	1	0	0	0	0	0	1	0	0	0	1	1	0	0	0	1	0
158	0	1	1	1	1	0	0	0	2	0	1	0	0	6	2	0	1	0	0	0	1	1	0	0	0	0	0	1	0	0	0	1	1	0	0	0	1	0
159	0	0	0	0	0	0	1	0	3	0	0	1	0	33	2	0	1	0	0	0	1	0	0	0	0	0	0	1	0	0	1	0	0	0	0	0	0	0
160	0	1	1	0	0	0	0	0	2	0	1	0	0	16	2	0	1	0	0	0	1	1	0	0	0	0	0	0	0	0	0	0	1	0	0	0	1	1	0		1	1	0
161	0	1	1	1	0	0	0	0	2	0	1	0	0	7	2	0	1	0	0	0	1	1	0	0	0	0	0	1	0	0	0	1	1	0	0	0	1	1	0		1	1	0
162	0	1	1	0	0	0	0	0	2	0	1	0	0	12	3	0	0	1	0	0	1	1	0	0	0	0	0	0	0	0	0	0	1	0	0	0	1	0
163	0	1	1	1	0	0	0	0	2	0	1	0	0	9	4 (only Scalpel&tube)	0	0	0	1	0	1	1	0	0	0	0	0	1	0	0	0	1	1	0	1	0	0	0
164	0	1	1	1	0	1	0	0	2	0	1	0	0	10	2	0	1	0	0	1	1	1	1	0	0	0	1	1	0	0	0	1	1	0	0	0	1	0
165	0	1	1	1	0	0	0	0	2	0	1	0	0	10	2	0	1	0	0	0	1	0	0	0	0	0	0	1	0	0	0	1	0	0	0	0	0	1	0		2	1	0
166	0	1	1	1	1	0	0	0	2	0	1	0	0	12	2	0	1	0	0	0	1	0	0	0	0	0	0	0	0	0	0	0	0	0	0	0	0	0
167	1	0	1	0	0	0	0	0	1	1	0	0	0	5	3	0	0	1	0	0	0	1	0	0	0	0	0	0	0	0	0	0	1	0	0	0	1	0
168	0	1	1	1	0	0	0	0	2	0	1	0	0	8	2	0	1	0	0	0	1	1	0	0	0	0	0	1	1	0	0	0	1	1	0	0	0	0
169	0	1	1	1	0	0	0	0	2	0	1	0	0	9	2	0	1	0	0	0	1	1	0	0	0	0	0	1	0	0	0	1	0	0	0	0	0	1	0		1	1	0
170	1	0	1	0	0	0	0	0	1	1	0	0	0	6	2	0	1	0	0	0	1	1	0	0	0	0	0	0	0	0	0	0	0	0	0	0	0	0
171	1	0	1	0	0	0	0	0	1	1	0	0	0	6	2	0	1	0	0	0	1	1	0	0	0	0	0	1	0	0	1	0	0	0	0	0	0	0
172	1	0	0	0	0	0	0	0	1	1	0	0	0	1	2	0	1	0	0	0	1	0	0	0	0	0	0	0	0	0	0	0	0	0	0	0	0	0
173	1	0	0	0	0	0	0	0	1	1	0	0	0	2	2	0	1	0	0	0	1	1	0	0	0	0	0	1	0	0	0	1	1	0	0	0	1	0
174	0	1	1	1	0	1	0	0	2	0	1	0	0	8	1	1	0	0	0	1	1	1	1	0	0	0	1	1	0	0	0	1	1	0	0	0	1	1	1	1	0		0
175	0	0	0	0	0	0	1	0	3	0	0	1	0	4	4 (Quicktrach)	0	0	0	1 (Quicktrach)	1	0	1	0	0	0	0	0	0	0	0	0	0	0	0	0	0	0	0
176	0	0	0	0	0	0	1	0	3	0	0	0	1	28	4 (Quicktrach)	0	0	0	1 (Quicktrach)	0	1	0	0	0	0	0	0	0	0	0	0	0	0	0	0	0	0	0
177	0	1	1	0	0	0	0	0	2	0	1	0	0	8	3	0	0	1	0	0	1	1	0	0	0	0	0	0	0	0	0	0	1	0	0	0	1	0
178	0	0	0	0	0	0	1	0	3	0	0	1	0	25	4 (Quicktrach)	0	0	0	1 (Quicktrach)	0	1	0	0	0	0	0	0	0	0	0	0	0	0	0	0	0	0	0
179	1	0	0	0	0	0	0	0	1	1	0	0	0	1	2	0	1	0	0	0	1	0	0	0	0	0	0	0	0	0	0	0	0	0	0	0	0	0
180	0	1	1	1	0	0	0	0	2	0	1	0	0	12	2	0	1	0	0	0	1	1	0	0	0	0	0	1	0	0	0	1	1	0	0	0	1	0
181	0	0	0	0	0	1	0	1	4	0	0	0	1	4	4 (Quicktrach)	0	0	0	1 (Quicktrach)	0	1	0	0	0	0	0	0	0	0	0	0	0	0	0	0	0	0	0
182	0	0	0	0	0	0	0	1	4	0	0	0	1	4	0	0	0	0	0	0	0	0	0	0	0	0	0	0	0	0	0	0	0	0	0	0	0	0
183	0	0	0	0	0	0	0	1	4	0	0	0	1	4	0	0	0	0	0	0	0	0	0	0	0	0	0	0	0	0	0	0	0	0	0	0	0	0
184	0	0	0	0	0	1	0	1	4	0	0	0	1	5	4 (Quicktrach)	0	0	0	1 (Quicktrach)	0	1	0	0	0	0	0	0	0	0	0	0	0	0	0	0	0	0	0
185	0	0	0	0	0	1	0	1	4	0	0	0	1	3	4 (Quicktrach)	0	0	0	1 (Quicktrach)	0	0	0	0	0	0	0	0	0	0	0	0	0	0	0	0	0	0	0
186	0	0	0	0	0	0	0	1	4	0	0	0	1	3	0	0	0	0	0	0	0	0	0	0	0	0	0	0	0	0	0	0	0	0	0	0	0	0
187	0	0	0	0	0	1	0	1	4	0	0	0	1	3	4 (Quicktrach)	0	0	0	1 (Quicktrach)	0	0	0	0	0	0	0	0	0	0	0	0	0	0	0	0	0	0	0
188	0	0	0	0	0	0	0	1	4	0	0	0	1	4	0	0	0	0	0	0	0	0	0	0	0	0	0	0	0	0	0	0	0	0	0	0	0	0
189	0	0	0	0	0	0	0	1	4	0	0	0	1	4	0	0	0	0	0	0	0	0	0	0	0	0	0	0	0	0	0	0	0	0	0	0	0	0
190	0	0	0	0	0	0	0	1	4	0	0	0	1	4	0	0	0	0	0	0	0	0	0	0	0	0	0	0	0	0	0	0	0	0	0	0	0	0
191	0	0	0	0	0	0	0	1	4	0	0	0	1	4	0	0	0	0	0	0	0	0	0	0	0	0	0	0	0	0	0	0	0	0	0	0	0	0
192	0	0	0	0	0	0	0	1	4	0	0	0	1	4	0	0	0	0	0	0	0	0	0	0	0	0	0	0	0	0	0	0	0	0	0	0	0	0
193	0	0	0	0	0	0	1	1	4	0	0	0	1	3	4 (punction with canula)	0	0	0	1 (punction with canula)	0	0	0	0	0	0	0	0	0	0	0	0	0	0	0	0	0	0	0
194	0	0	0	0	0	0	0	1	4	0	0	0	1	4	0	0	0	0	0	0	0	0	0	0	0	0	0	0	0	0	0	0	0	0	0	0	0	0
195	0	0	0	0	0	0	0	1	4	0	0	0	1	4	2	0	1	0	0	0	1	0	0	0	0	0	0	0	0	0	0	0	0	0	0	0	0	0
196	0	0	0	0	0	0	0	1	4	0	0	0	1	4	0	0	0	0	0	0	1	0	0	0	0	0	0	0	0	0	0	0	0	0	0	0	0	0
197	0	0	0	0	0	0	0	1	4	0	0	0	1	5	0	0	0	0	0	0	0	0	0	0	0	0	0	0	0	0	0	0	0	0	0	0	0	0
198	0	0	0	0	1	0	0	1	4	0	0	0	1	5	0	0	0	0	0	0	0	0	0	0	0	0	0	0	0	0	0	0	0	0	0	0	0	0
199	0	0	0	0	0	1	0	1	4	0	0	0	1	4	0	0	0	0	0	0	0	0	0	0	0	0	0	0	0	0	0	0	0	0	0	0	0	0
200	0	0	0	0	0	1	0	0	4	0	0	0	1	4	0	0	0	0	0	0	0	0	0	0	0	0	0	0	0	0	0	0	0	0	0	0	0	0
